# Supplementary material for: Feasibility of using alternative swabs and storage solutions for paired SARS-CoV-2 detection and microbiome analysis in the hospital environment
Source: Microbiome. 2021 Jan 22;9:25. doi: 10.1186/s40168-020-00960-4 (PMC7821463; doi:10.1186/s40168-020-00960-4)
Supplement: Supplementary file 3 — Additional file 3: [file 40168_2020_960_MOESM3_ESM.xlsx]

## Sheet: Sheet1
Panel	experiment	n	COVID	design	cohort	hospital	sampling	storage_buffer	extraction_material	RNaseA_ng	extraction_kit	swab_type	reporter_gene
a	1	39	+	unpaired	1	CALM	nasopharyngeal	VTM	eluent	0	Omega Mag-bind	SYN	Rp
	1	22	mix	partial paired	2	Hillcrest	nares	95% EtOH	eluent	0	Omega Mag-bind	SYN	Rp
	1	17	mix	partial paired	2	Hillcrest	nares	95% EtOH	swab head	0	MagMAX	SYN	Rp
b	2	7	+	paired	2	Hillcrest		95% EtOH	eluent	0	Omega Mag-bind	SYN	N1
	2	7	+	paired	2	Hillcrest		95% EtOH	swab head	0	MagMAX	SYN	N1
c	3	4	NaN		NaN	NaN		none	eluent	0	MagMAX	none	Rp
	3	3	NaN		NaN	NaN		95% EtOH	eluent	0	MagMAX	none	Rp
	3	3	NaN		NaN	NaN		91% Isopropanol	eluent	0	MagMAX	none	Rp
d	4	3	NaN		NaN	NaN		95% EtOH	eluent	0	MagMAX	none	Rp, N1
	4	3	NaN		NaN	NaN		91% Isopropanol	eluent	0	MagMAX	none	Rp, N1
	4	3	NaN		NaN	NaN		95% EtOH	eluent	2500	MagMAX	none	Rp, N1
	4	3	NaN		NaN	NaN		91% Isopropanol	eluent	2500	MagMAX	none	Rp, N1
	4	3	NaN		NaN	NaN		95% EtOH	eluent	25000	MagMAX	none	Rp, N1
	4	3	NaN		NaN	NaN		91% Isopropanol	eluent	25000	MagMAX	none	Rp, N1
e-f	5	3	NaN		NaN	NaN		95% EtOH	eluent	0	MagMAX	SYN	Rp
	5	3	NaN		NaN	NaN		91% Isopropanol	eluent	0	MagMAX	SYN	Rp
	5	3	NaN		NaN	NaN		95% EtOH	swab head	0	MagMAX	SYN	Rp
	5	3	NaN		NaN	NaN		91% Isopropanol	swab head	0	MagMAX	SYN	Rp
	5	3	NaN		NaN	NaN		95% EtOH	eluent	0	MagMAX	BDF	Rp
	5	3	NaN		NaN	NaN		91% Isopropanol	eluent	0	MagMAX	BDF	Rp
	5	3	NaN		NaN	NaN		95% EtOH	swab head	0	MagMAX	BDF	Rp
	5	3	NaN		NaN	NaN		91% Isopropanol	swab head	0	MagMAX	BDF	Rp
	5	3	NaN		NaN	NaN		95% EtOH	eluent	0	MagMAX	TMI	Rp
	5	3	NaN		NaN	NaN		91% Isopropanol	eluent	0	MagMAX	TMI	Rp
	5	3	NaN		NaN	NaN		95% EtOH	swab head	0	MagMAX	TMI	Rp
	5	3	NaN		NaN	NaN		91% Isopropanol	swab head	0	MagMAX	TMI	Rp
	5	3	NaN		NaN	NaN		95% EtOH	eluent	0	MagMAX	CGp	Rp
	5	3	NaN		NaN	NaN		91% Isopropanol	eluent	0	MagMAX	CGp	Rp
	5	3	NaN		NaN	NaN		95% EtOH	swab head	0	MagMAX	CGp	Rp
	5	3	NaN		NaN	NaN		91% Isopropanol	swab head	0	MagMAX	CGp	Rp
	5	3	NaN		NaN	NaN		95% EtOH	eluent	0	MagMAX	Pu	Rp
	5	3	NaN		NaN	NaN		91% Isopropanol	eluent	0	MagMAX	Pu	Rp
	5	3	NaN		NaN	NaN		95% EtOH	swab head	0	MagMAX	Pu	Rp
	5	3	NaN		NaN	NaN		91% Isopropanol	swab head	0	MagMAX	Pu	Rp
	5	3	NaN		NaN	NaN		95% EtOH	eluent	0	MagMAX	CGw	Rp
	5	3	NaN		NaN	NaN		91% Isopropanol	eluent	0	MagMAX	CGw	Rp
	5	3	NaN		NaN	NaN		95% EtOH	swab head	0	MagMAX	CGw	Rp
	5	3	NaN		NaN	NaN		91% Isopropanol	swab head	0	MagMAX	CGw	Rp
Swab type
CDC approved:
	sterile synthetic rayon head, plastic-shaft (‘SYN’, BBL Culture swab REF-220135, Becton, Dickinson and Company)
non-CDC
	sterile foam-head, plastic-shaft (‘BDF’, Flock PurFlock REF-25-3606-U-BT, Becton, Dickinson and Company)
	non-sterile cotton-head, plastic-shaft in use by The Microsetta Initiative (‘TMI’, SKU#839-PPCS, Puritan Medical Products)
	non-sterile cotton-head plastic-shaft consumer-grade (‘CGp’ Part #165902, CVS Caremark Corp.)
	non-sterile cotton-head wooden-shaft consumer-grade (‘CGw’, Part#858948, CVS Caremark Corp.)
	non-sterile cotton-head, wooden-shaft (‘Pu’, REF-806-WC, Puritan Medical Products)
