# Supplementary material for: Feasibility of using alternative swabs and storage solutions for paired SARS-CoV-2 detection and microbiome analysis in the hospital environment
Source: Microbiome. 2021 Jan 22;9:25. doi: 10.1186/s40168-020-00960-4 (PMC7821463; doi:10.1186/s40168-020-00960-4)
Supplement: Supplementary file 4 — Additional file 4: [file 40168_2020_960_MOESM4_ESM.xlsx]

## Sheet: Sheet1
Supplemental Table. SARs-CoV-2 Limit of detection: total quantified copies of SARs-CoV-2 (N1 or N2) and human Rp across swab types.
	N1
	noswab			SYN			CGp			TMI
0	0	0	0	0	0	0	0	0	0	0	0	0
362.5	1683	749	782	866	0	203	0	600	1539	195	146	173
725	420	599	713	0	2213	752	1585	1175	0	1204	859	755
1450	1704	1722	1665	209	946	2411	1390	1618	2572	1021	3147	1071
2900	4305	3868	3157	1432	2801	4794	4053	2834	2153	2166	4646	4533
5800	7598	6897	8862	3819	8958	5086	5836	10027	7527	12332	10290	10227
11600	19177	14181	13316	11752	11062	11885	20925	10598	13416	17761	18618	15658
116000	138318	121286	151498	104301	139976	94119	163019	111423	138201	212959	233003	172233
	N2
	noswab			SYN			CGp			TMI
0	0	0	0	0	0	0	0	0	0	0	0	0
362.5	218	0	133	419	0	125	0	0	643	420	131	289
725	719	474	345	308	458	127	217	222	0	356	484	489
1450	263	1356	371	170	345	1099	1550	633	889	1023	1626	61
2900	1536	2525	781	622	1004	1228	1694	1289	937	1587	1146	1371
5800	2350	2764	3261	2718	3527	1733	2924	6110	2246	4861	5149	3254
11600	5230	5572	6646	5569	4899	5883	6011	3656	4922	8808	8611	7388
116000	49810	53165	57606	43923	66597	43910	46084	41405	50328	93101	102074	61855
	Rp
	noswab			SYN			CGp			TMI
0	0	0	0	521	462	391	347	86	66	0	79	0
362.5	0	0	0	1861	737	283	164	263	185	130	83	0
725	0	0	0	723	3368	921	67	81	0	207	0	0
1450	0	0	0	283	426	499	0	0	377	135	198	147
2900	0	0	0	1254	479	222	194	97	422	0	156	0
5800	0	0	0	252	873	491	0	220	0	97	0	0
11600	0	0	0	149	526	1112	203	426	220	52	77	143
116000	0	0	0	330	798	1047	3980	0	256	117	97	0
